# Supplementary material for: Elevated CO2 and warming intensify plant reliance on soil nitrogen reserves despite intensive fertilization
Source: Nat Commun. 2026 Jul 8;17:5979. doi: 10.1038/s41467-026-75147-w (PMC13346951; doi:10.1038/s41467-026-75147-w)
Supplement: Supplementary file 4 — Source Data [file 41467_2026_75147_MOESM4_ESM.xlsx]

## Sheet: Figure 1
	Fig, 1a	Shoot biomass（t/ha/yr）	SE	Root biomass（t/ha/yr）	SE
	CK	7.46	0.42	7.45	0.72
	D	6.14	0.4	8.57	1.29
	W	8.08	0.27	6.85	1.55
	CO2	6.75	0.33	8.91	1.26
	D*W	9.75	0.35	9.46	0.82
	CO2*D	8.91	0.34	11.92	1.31
	CO2*W	11.01	0.38	8.04	1.4
	CO2*D*W	8.77	0.25	9.98	0.85
	Fig, 1b-g	Shoot biomass（t/ha/yr）	SE	Root biomass（t/ha/yr）	SE	Shoot N %	SE	Root N%	SE
	W0	8.06	0.34	9.35	0.61	1.96	0.04	1.55	0.04
	W	8.65	0.35	8.45	0.65	2.31	0.07	1.63	0.06
	D0	9.08	0.34	7.95	0.59	2.15	0.07	1.57	0.06
	D	7.64	0.3	9.85	0.62	2.12	0.07	1.62	0.04
	aCO2	7.11	0.23	7.95	0.61	2.28	0.07	1.63	0.06
	eCO2	9.61	0.24	9.85	0.6	2	0.04	1.56	0.05
	Shoot biomass	P value	Root biomass	P value
	D0 vs D	0.003	D0 vs D	0.031
	aCO2 vs eCO2	1.36e-09	aCO2 vs eCO2	0.031
	Shoot N%	P value
	W0 vs W	0.000103
	aCO2 vs eCO2	0.0022

## Sheet: Figure 2
		Total N pool（kg N/ha/yr）	SE	Soil N uptake（kg N/ha/yr）	SE	Fertilizer N uptake（kg N/ha/yr）	SE	Fertilizer N losses（kg N/ha/yr）	SE	Soil N retention %	Fertilizer N losses %	Plang N uptake %	From soil N poo l%	From fertilizer N pool %
	CK	266.06	18.876	217.18	20.76	48.88	2.6112	85.29	3.36	25	48	27	82	18
	D	256.39	23.98	214.62	21.82	41.77	3.18162	95.93	3.61	24	53	23	84	16
	W	315.31	16.75	260.06	16.07	55.25	3.4168	79.27	4.34	25	44	31	82	18
	CO2	331.73	15.61	285.79	14.69	45.94	2.7	88.59	2.02	25	49	26	86	14
	D*W	334.71	21.33	291.96	22.21	42.75	3.22024	95.82	3.94	23	53	24	87	13
	CO2*D	351.83	16.04	308.88	15.62	42.95	3.47997	92.33	4.22	25	51	24	88	12
	CO2*W	355.88	17.95	308.68	16.78	47.2	3.1206	90.58	2.31	23	51	26	87	13
	CO2*D*W	352.13	12.3	303.05	13.04	49.08	3.37151	88.7	4.4	23	50	27	86	14

## Sheet: Figure 3
Fig.a-b
ChiA (10-6 copy/g soil)	Total N uptake (kg N/ha/yr)	Fertilizer N (kg N/ha/yr)	Soil N (kg N/ha/yr)
17.96	357.13	55.23	301.91
17.02	366.63	45.57	321.06
17.59	277.23	36.01	241.22
17.63	361.55	44.95	316.6
17.92	280.67	33.68	246.99
17.72	385.78	35.96	349.82
17.6	408.57	40.28	368.29
17.93	299.19	53.93	245.25
17.67	297.23	42.71	254.52
17.36	336.82	49.93	286.88
18.03	304.25	49.78	254.46
17.4	287.88	55.72	232.17
17.91	255.9	49.88	206.02
17.93	346.47	47.29	299.18
16.25	368.88	58.95	309.93
17.63	328.47	69.89	258.58
16.3	192.64	32.02	160.63
15.96	170.47	37.67	132.8
15.89	294.93	41.77	253.15
16.12	282.18	38.91	243.28
16.92	297.02	45.46	251.56
15.9	301.11	54.81	246.31
17.92	258.54	40.91	217.63
16.81	222.42	56.4	166.02
17.67	315.19	48.43	266.76
16.09	203.44	56.56	146.88
16.76	310.67	44.39	266.28
16.57	286.13	46.6	239.53
17.53	352.13	44.06	308.07
18.08	363.74	39.72	324.02
18.09	292.52	53.16	239.36
17.92	375.43	59.11	316.31
18.12	364.62	56.66	307.96
18.44	364.35	41.77	322.58
18.27	324.34	44.9	279.44
17.5	308.31	39.8	268.51
17.68	409.6	60.78	348.82
18.11	344.37	46.98	297.39
17.75	337.54	49.88	287.66
17.92	411.12	40.84	370.28
17.28	311	45.81	265.19
16.81	371.51	46.07	325.45
17.48	384.36	52.66	331.7
17.27	348.85	27.14	321.71
16.76	395.39	43.79	351.6
16.79	299.84	42.21	257.63
17.89	335.75	43	292.75
17.07	292.06	50.85	241.21
Fig, 3c-h	Soil N uptake（kg N/ha/yr）	SE	Fertilizer N uptake（kg N/ha/yr）	SE	chiA	SE	nifH	SE
W0	256.62	12.22	44.88	1.52	27.66	3.55	33.64	9.51
W	290.94	8.99	48.57	1.79	57.01	3.65	91	17.08
D0	267.93	10.71	49.32	1.58	45.15	4.11	56.66	11.01
D	279.63	11.75	44.14	1.66	39.52	5.2	67.98	18.16
aCO2	245.96	11.62	47.16	1.84	34.62	4.3	66.03	17.29
eCO2	301.6	7.31	46.29	1.55	50.05	4.58	58.62	12.4
N uptake from soil	P value
W0 vs W	0.029
aCO2 vs eCO2	0.000235
N uptake from fertilizer	P value
D0 vs D	0.0285
chiA abundance
W0 vs W	6.51e-07
aCO2 vs eCO2	0.0179

## Sheet: Figure 4
vari	TR	TR2	mean	se	shape	GF
Plant N pool	aT	aCO2	261.23	14.62	A	A
Plant N pool	eT	aCO2	325.01	13.26	B	A
Plant N pool	aT	eCO2	341.78	11.09	A	A
Plant N pool	eT	eCO2	354.01	10.39	B	A
Plant N pool	P0	aCO2	290.69	14.14	C	B
Plant N pool	P-	aCO2	295.55	19.33	C	B
Plant N pool	P0	eCO2	343.8	11.91	D	B
Plant N pool	P-	eCO2	351.98	9.64	D	B
Plant N pool	P0	aT	298.9	15.31	F	C
Plant N pool	P-	aT	304.11	19.9	E	C
Plant N pool	P0	eT	335.59	13.21	F	C
Plant N pool	P-	eT	343.42	12.03	E	C
N uptake from soil	aT	aCO2	215.9	14.36	A	A
N uptake from soil	eT	aCO2	276.01	13.93	B	A
N uptake from soil	aT	eCO2	297.33	10.8	A	A
N uptake from soil	eT	eCO2	305.87	10.17	B	A
N uptake from soil	P0	aCO2	238.62	14.09	C	B
N uptake from soil	P-	aCO2	253.29	18.88	C	B
N uptake from soil	P0	eCO2	297.24	11.18	D	B
N uptake from soil	P-	eCO2	305.96	9.74	D	B
N uptake from soil	P0	aT	251.49	15.94	F	C
N uptake from soil	P-	aT	261.75	19.12	E	C
N uptake from soil	P0	eT	284.37	13.28	F	C
N uptake from soil	P-	eT	297.51	12.39	E	C
N uptake from Fertilizer	aT	aCO2	45.33	2.24	A	A
N uptake from Fertilizer	eT	aCO2	49	2.93	B	A
N uptake from Fertilizer	aT	eCO2	44.44	2.15	A	A
N uptake from Fertilizer	eT	eCO2	48.14	2.21	B	A
N uptake from Fertilizer	P0	aCO2	52.07	2.26	C	B
N uptake from Fertilizer	P-	aCO2	42.26	2.16	C	B
N uptake from Fertilizer	P0	eCO2	46.57	1.98	D	B
N uptake from Fertilizer	P-	eCO2	46.01	2.49	D	B
N uptake from Fertilizer	P0	aT	47.41	1.84	F	C
N uptake from Fertilizer	P-	aT	42.36	2.25	E	C
N uptake from Fertilizer	P0	eT	51.22	2.52	F	C
N uptake from Fertilizer	P-	eT	45.91	2.42	E	C
unit kg N/ha/yr
Fig. 4a	Comparison	P values		Fig. 4b	Comparison	P values		Fig. 4c	P values betwwen group
	eT*eCO2 vs aT*aCO2	<0.001			eCO2*P- vs aCO2*P0	0.016			0.115
	eT*eCO2 vs eT*aCO2	0.364			eCO2*P- vs eCO2*P0	0.029
	eT*eCO2 vs aT*eCO2	0.899			eCO2*P- vs aCO2*P-	0.975
	aT*eCO2 vs aT*aCO2	<0.001			eCO2*P0 vs aCO2*P0	0.044
	aT*eCO2 vs eT*aCO2	0.777			eCO2*P0 vs aCO2*P-	0.079
	eT*aCO2 vs aT*aCO2	0.004			aCO2*P- vs aCO2*P0	0.995
Fig. 4d	Comparison	P values		Fig. 4e	Comparison	P values		Fig. 4f	P values betwwen group
	eT*eCO2 vs aT*aCO2	<0.001			eCO2*P- vs aCO2*P0	0.007			0.152
	eT*eCO2 vs eT*aCO2	0.338			eCO2*P- vs aCO2*P-	0.049
	eT*eCO2 vs aT*eCO2	0.962			eCO2*P- vs eCO2*P0	0.971
	aT*eCO2 vs aT*aCO2	<0.001			eCO2*P0 vs aCO2*P0	0.024
	aT*eCO2 vs eT*aCO2	0.624			eCO2*P0 vs aCO2*P-	0.13
	eT*aCO2 vs aT*aCO2	0.007			aCO2*P- vs aCO2*P0	0.878
Fig. 4g	P values betwwen group	P values		Fig. 4h	Comparison	P values		Fig. 4i	P values betwwen group
		0.485			aCO2*P0 vs aCO2*P-	0.017			0.067
					aCO2*P0 vs eCO2*P-	0.234
					aCO2*P0 vs eCO2*P0	0.314
					eCO2*P0 vs aCO2*P-	0.527
					eCO2*P0 vs eCO2*P-	0.998
					eCO2*P- vs aCO2*P-	0.637

## Sheet: Figure 5
vari	TR	TR2	mean	se	shape	GF
Nbalance	aT	aCO2	-15.71	8.6	A	A
Nbalance	eT	aCO2	-61.67	7.35	B	A
Nbalance	aT	eCO2	-60.6	6.35	A	A
Nbalance	eT	eCO2	-80.74	16.05	B	A
Nbalance	P0	aCO2	-47.02	11.43	C	B
Nbalance	P-	aCO2	-30.36	8.99	C	B
Nbalance	P0	eCO2	-90.11	12.45	D	B
Nbalance	P-	eCO2	-51.23	7.4	D	B
Nbalance	P0	aT	-42.67	9.84	F	C
Nbalance	P-	aT	-33.64	10.27	E	C
Nbalance	P0	eT	-94.46	13.76	F	C
Nbalance	P-	eT	-47.96	6.37	E	C
Soil total N pool	aT	aCO2	3.59	0.08	A	A
Soil total N pool	eT	aCO2	3.58	0.06	B	A
Soil total N pool	aT	eCO2	3.65	0.05	A	A
Soil total N pool	eT	eCO2	2.95	0.16	B	A
Soil total N pool	P0	aCO2	3.7	0.05	C	B
Soil total N pool	P-	aCO2	3.47	0.07	C	B
Soil total N pool	P0	eCO2	3.29	0.15	D	B
Soil total N pool	P-	eCO2	3.3	0.17	D	B
Soil total N pool	P0	aT	3.66	0.06	F	C
Soil total N pool	P-	aT	3.57	0.07	E	C
Soil total N pool	P0	eT	3.33	0.16	F	C
Soil total N pool	P-	eT	3.2	0.15	E	C
unit: kg/N/ha/yr for Nbalance
unit: t/N/ha for Soil total N pool
Fig, 3c-h	Nbalance	SE	Soil total N pool	SE
W0	-38.16	7.02	3.62	0.05
W	-71.21	8.86	3.27	0.11
D0	-68.57	9.88	3.5	0.09
D	-40.8	6.1	3.39	0.09
aCO2	-38.69	7.32	3.59	0.05
eCO2	-70.67	8.7	3.3	0.11
Soil total N pool	P value	N balance	P value
W0 vs W	0.00548	D0 vs D	0.005
aCO2 vs eCO2	0.0222	aCO2 vs eCO2	0.031
		W0 vs W	0.007
Fig. 5c	Comparison	P value		Fig. 5d	Comparison	P value		Fig. 5e	Comparison	P value
	aT*aCO2 vs eT*eCO2	<0.001			aCO2*P- vs eCO2*P0	0.001			aT*P- vs eT*P0	0.001
	aT*aCO2 vs eT*aCO2	0.015			aCO2*P- vs eCO2*P-	0.483			aT*P- vs eT*P-	0.765
	aT*aCO2 vs aT*eCO2	0.018			aCO2*P- vs aCO2*P0	0.662			aT*P- vs aT*P0	0.927
	aT*eCO2 vs eT*eCO2	0.518			aCO2*P0 vs eCO2*P0	0.024			aT*P0 vs eT*P0	0.005
	aT*eCO2 vs eT*aCO2	1			aCO2*P0 vs eCO2*P-	0.991			aT*P0 vs eT*P-	0.984
	eT*aCO2 vs eT*eCO2	1.848			eCO2*P- vs eCO2*P0	0.049			eT*P- vs eT*P0	0.015
Fig. 5f	Comparison	P value		Fig. 5g	P values betwwen group	P value		Fig. 5h	Comparison	P value
	aT*eCO2 vs eT*eCO2	<0.001				0.071			aT*P- vs eT*P-	0.042
	aT*eCO2 vs eT*aCO2	0.959							aT*P- vs eT*P0	0.216
	aT*eCO2 vs aT*aCO2	0.973							aT*P- vs aT*P-	0.95
	aT*aCO2 vs eT*eCO2	<0.001							aT*P- vs eT*P-	0.137
	aT*aCO2 vs eT*aCO2	1							aT*P- vs eT*P0	0.487
	eT*aCO2 vs eT*eCO2	<0.001							eT*P- vs aT*P-	0.865

## Sheet: Figure S2
vari	TR	TR2	mean	se	shape	GF
Shootbiomass	aT	aCO2	6.8	0.34	A	A
Shootbiomass	eT	aCO2	7.42	0.29	B	A
Shootbiomass	aT	eCO2	9.33	0.26	A	A
Shootbiomass	eT	eCO2	9.89	0.4	B	A
Shootbiomass	P0	aCO2	7.77	0.25	C	B
Shootbiomass	P-	aCO2	6.45	0.27	C	B
Shootbiomass	P0	eCO2	10.38	0.31	D	B
Shootbiomass	P-	eCO2	8.84	0.2	D	B
Shootbiomass	P0	aT	8.61	0.43	F	C
Shootbiomass	P-	aT	7.52	0.49	E	C
Shootbiomass	P0	eT	9.55	0.49	F	C
Shootbiomass	P-	eT	7.76	0.36	E	C
Rootbiomass	aT	aCO2	8.01	0.73	A	A
Rootbiomass	eT	aCO2	7.88	1	B	A
Rootbiomass	aT	eCO2	10.69	0.83	A	A
Rootbiomass	eT	eCO2	9.01	0.84	B	A
Rootbiomass	P0	aCO2	7.15	0.82	C	B
Rootbiomass	P-	aCO2	8.74	0.86	C	B
Rootbiomass	P0	eCO2	8.75	0.8	D	B
Rootbiomass	P-	eCO2	10.95	0.8	D	B
Rootbiomass	P0	aT	8.46	0.6	F	C
Rootbiomass	P-	aT	10.25	1.01	E	C
Rootbiomass	P0	eT	7.44	1.01	F	C
Rootbiomass	P-	eT	9.45	0.74	E	C
ShootNconcentration	aT	aCO2	1.99	0.07	A	A
ShootNconcentration	eT	aCO2	2.56	0.06	B	A
ShootNconcentration	aT	eCO2	1.94	0.05	A	A
ShootNconcentration	eT	eCO2	2.06	0.07	B	A
ShootNconcentration	P0	aCO2	2.28	0.11	C	B
ShootNconcentration	P-	aCO2	2.28	0.11	C	B
ShootNconcentration	P0	eCO2	2.03	0.07	D	B
ShootNconcentration	P-	eCO2	1.96	0.06	D	B
ShootNconcentration	P0	aT	1.94	0.05	F	C
ShootNconcentration	P-	aT	1.99	0.06	E	C
ShootNconcentration	P0	eT	2.37	0.09	F	C
ShootNconcentration	P-	eT	2.25	0.11	E	C
RootNconcentration	aT	aCO2	1.56	0.06	A	A
RootNconcentration	eT	aCO2	1.69	0.1	B	A
RootNconcentration	aT	eCO2	1.55	0.07	A	A
RootNconcentration	eT	eCO2	1.58	0.08	B	A
RootNconcentration	P0	aCO2	1.58	0.1	C	B
RootNconcentration	P-	aCO2	1.67	0.07	C	B
RootNconcentration	P0	eCO2	1.56	0.09	D	B
RootNconcentration	P-	eCO2	1.57	0.05	D	B
RootNconcentration	P0	aT	1.58	0.07	F	C
RootNconcentration	P-	aT	1.53	0.06	E	C
RootNconcentration	P0	eT	1.56	0.11	F	C
RootNconcentration	P-	eT	1.71	0.06	E	C
unit t/ha/yr
Fig. S2a	Comparison	P value		Fig. S2b	Comparison	P value		Fig. S2c	Comparison	P value
	eT*eCO2 vs aT*aCO2	<0.001			eCO2*P0 vs aCO2*P-	<0.001			eT*P0 vs aT*P-	0.013
	eT*eCO2 vs eT*aCO2	<0.001			eCO2*P0 vs aCO2*P0	<0.001			eT*P0 vs eT*P-	0.034
	eT*eCO2 vs aT*eCO2	0.623			eCO2*P0 vs eCO2*P-	<0.001			eT*P0 vs aT*P0	0.454
	aT*eCO2 vs aT*aCO2	<0.001			eCO2*P- vs aCO2*P-	<0.001			aT*P0 vs aT*P-	0.324
	aT*eCO2 vs eT*aCO2	5.841			eCO2*P- vs aCO2*P0	0.029			aT*P0 vs eT*P-	0.54
	eT*aCO2 vs aT*aCO2	1.896			aCO2*P0 vs aCO2*P-	0.005			eT*P- vs aT*P-	0.981
Fig. S2d	P values betwwen group	P value		Fig. S2e	Comparison	P value		Fig. S2f	P values betwwen group	P value
		0.09			eCO2*P- vs aCO2*P0	0.011				0.128
					eCO2*P- vs aCO2*P-	0.244
					eCO2*P- vs eCO2*P0	0.247
					eCO2*P0 vs aCO2*P0	0.522
					eCO2*P0 vs aCO2*P-	1
					aCO2*P- vs aCO2*P0	0.527
Fig. S2g	Comparison	P value		Fig. S2h	Comparison	P value		Fig. S2i	Comparison	P value
	eT*aCO2 vs aT*eCO2	<0.001			aCO2*P0 vs eCO2*P-	0.062			eT*P0 vs aT*P0	0.003
	eT*aCO2 vs aT*aCO2	<0.001			aCO2*P0 vs eCO2*P0	0.199			eT*P0 vs aT*P-	0.01
	eT*aCO2 vs eT*eCO2	<0.001			aCO2*P0 vs aCO2*P-	1			eT*P0 vs eT*P-	0.722
	eT*eCO2 vs aT*eCO2	0.533			aCO2*P- vs eCO2*P-	0.062			eT*P- vs aT*P0	0.046
	eT*eCO2 vs aT*eCO2	0.858			aCO2*P- vs eCO2*P0	0.199			eT*P- vs aT*P-	0.121
	aT*aCO2 vs aT*eCO2	0.942			eCO2*P0 vs eCO2*P-	0.942			aT*P- vs aT*P0	0.792
Fig. S2j	P values betwwen group	P value		Fig. S2k	P values betwwen group	P value		Fig. S2l	P values betwwen group	P value
		0.567				0.751				0.383

## Sheet: Figure S3
	Shoot N pool（kg N/ha/yr）	SE	Root N pool（kg N/ha/yr）	SE	Fertilizer N loss (kg N/ha/yr)	SE	Soil N retention (kg N/ha/yr)	SE
W0	158.62	7.52	142.88	7.8	90.53	1.79	44.58	0.72
W	199.43	10.23	140.08	13.86	88.59	2.18	42.84	0.78
D0	193.63	9.41	123.61	8	85.93	1.72	44.75	0.79
D	164.42	9.5	159.35	12.7	93.19	1.99	42.67	0.68
aCO2	160.62	9.42	132.5	12.66	89.08	2.32	43.76	0.72
eCO2	197.43	8.91	150.46	9.26	90.05	1.62	43.66	0.82
Shoot N pool	P value	Root N pool	P value
D0 vs D	0.034	D0 vs D	0.022
aCO2 vs eCO2	0.007
W0 vs W	0.003
N loss	P value
D0 vs D	0.008

## Sheet: Figrue S4
vari	TR	TR2	mean	se	shape	GF
ShootNpool	aT	aCO2	136.1	9.71	A	A
ShootNpool	eT	aCO2	185.13	12.93	B	A
ShootNpool	aT	eCO2	181.14	7.07	A	A
ShootNpool	eT	eCO2	213.73	15.28	B	A
ShootNpool	P0	aCO2	175.74	12.41	C	B
ShootNpool	P-	aCO2	145.49	13.79	C	B
ShootNpool	P0	eCO2	211.52	13.16	D	B
ShootNpool	P-	eCO2	183.34	11.07	D	B
ShootNpool	P0	aT	166.73	9.57	F	C
ShootNpool	P-	aT	150.51	11.53	E	C
ShootNpool	P0	eT	220.54	12.13	F	C
ShootNpool	P-	eT	178.32	14.48	E	C
RootNpool	aT	aCO2	125.13	12.65	A	A
RootNpool	eT	aCO2	139.88	22.37	B	A
RootNpool	aT	eCO2	160.64	6.06	A	A
RootNpool	eT	eCO2	140.28	17.42	B	A
RootNpool	P0	aCO2	114.94	12.41	C	B
RootNpool	P-	aCO2	150.06	21.19	C	B
RootNpool	P0	eCO2	132.28	9.41	D	B
RootNpool	P-	eCO2	168.64	14.5	D	B
RootNpool	P0	aT	132.16	8.49	F	C
RootNpool	P-	aT	153.6	12.7	E	C
RootNpool	P0	eT	115.06	13.49	F	C
RootNpool	P-	eT	165.1	22.53	E	C
FertilizerNlosses	aT	aCO2	90.61	2.85	A	A
FertilizerNlosses	eT	aCO2	87.54	3.74	B	A
FertilizerNlosses	aT	eCO2	90.46	2.3	A	A
FertilizerNlosses	eT	eCO2	89.64	2.38	B	A
FertilizerNlosses	P0	aCO2	82.28	2.77	C	B
FertilizerNlosses	P-	aCO2	95.87	2.55	C	B
FertilizerNlosses	P0	eCO2	89.59	1.49	D	B
FertilizerNlosses	P-	eCO2	90.51	2.96	D	B
FertilizerNlosses	P0	aT	86.94	1.93	F	C
FertilizerNlosses	P-	aT	94.13	2.7	E	C
FertilizerNlosses	P0	eT	84.92	2.9	F	C
FertilizerNlosses	P-	eT	92.26	3.01	E	C
SoilNretention	aT	aCO2	44.06	1.04	A	A
SoilNretention	eT	aCO2	43.46	1.04	B	A
SoilNretention	aT	eCO2	45.1	1.01	A	A
SoilNretention	eT	eCO2	42.22	1.18	B	A
SoilNretention	P0	aCO2	45.65	0.83	C	B
SoilNretention	P-	aCO2	41.87	0.91	C	B
SoilNretention	P0	eCO2	43.85	1.34	D	B
SoilNretention	P-	eCO2	43.47	1	D	B
SoilNretention	P0	aT	45.65	0.99	F	C
SoilNretention	P-	aT	43.51	0.98	E	C
SoilNretention	P0	eT	43.85	1.22	F	C
SoilNretention	P-	eT	41.83	0.93	E	C
unit:kgN/ha/yr
Fig. S2a	Comparison	P value		Fig. S2b	Comparison	P value		Fig. S2c	Comparison	P value
	eT*eCO2 vs aT*aCO2	<0.001			eCO2*P0 vs aCO2*P-	0.003			eT*P0 vs aT*P-	0.001
	eT*eCO2 vs aT*eCO2	0.213			eCO2*P0 vs aCO2*P0	0.203			eT*P0 vs aT*P0	0.015
	eT*eCO2 vs eT*aCO2	0.32			eCO2*P0 vs eCO2*P-	0.403			eT*P0 vs eT*P-	0.078
	eT*aCO2 vs aT*aCO2	0.024			eCO2*P- vs aCO2*P-	0.164			eT*P- vs aT*P-	0.372
	eT*aCO2 vs aT*eCO2	0.995			eCO2*P- vs aCO2*P0	0.974			eT*P- vs aT*P0	0.904
	aT*eCO2 vs aT*aCO2	0.044			aCO2*P0 vs aCO2*P-	0.34			aT*P0 vs aT*P-	0.777
Fig. S2d	P values betwwen group	P value		Fig. S2e	P values betwwen group	P value		Fig. S2f	P values betwwen group	P value
		0.474				0.084				0.107
Fig. S2g	P values betwwen group	P value		Fig. S2h	Comparison	P value		Fig. S2i	P values betwwen group	P value
		0.867			aCO2*P- vs aCO2*P0	0.002				0.06
					aCO2*P- vs eCO2*P0	0.3
					aCO2*P- vs eCO2*P-	0.439
					eCO2*P- vs aCO2*P0	0.108
					eCO2*P- vs eCO2*P0	0.994
					eCO2*P0 vs aCO2*P0	0.181
Fig. S2j	P values betwwen group	P value		Fig. S2k	P values betwwen group	P value		Fig. S2l	P values betwwen group	P value
		0.298				0.098				0.093

## Sheet: Figure S5
vari	TR	TR2	mean	se	shape	GF
ChiAabundance	aT	aCO2	20.14	4.86	A	A
ChiAabundance	eT	aCO2	49.1	3.97	B	A
ChiAabundance	aT	eCO2	35.18	4.33	A	A
ChiAabundance	eT	eCO2	64.91	5.35	B	A
ChiAabundance	P0	aCO2	38.68	6.03	C	B
ChiAabundance	P-	aCO2	30.56	6.18	C	B
ChiAabundance	P0	eCO2	51.62	5.18	D	B
ChiAabundance	P-	eCO2	48.48	7.76	D	B
ChiAabundance	P0	aT	36.15	5.5	F	C
ChiAabundance	P-	aT	19.17	3.04	E	C
ChiAabundance	P0	eT	54.14	5.07	F	C
ChiAabundance	P-	eT	59.87	5.34	E	C
nifHabundance	aT	aCO2	18.05	5.98	A	A
nifHabundance	eT	aCO2	65.68	11.15	B	A
nifHabundance	aT	eCO2	50.9	16.98	A	A
nifHabundance	eT	eCO2	58	17.84	B	A
nifHabundance	P0	aCO2	46.01	11.02	C	B
nifHabundance	P-	aCO2	37.71	11.77	C	B
nifHabundance	P0	eCO2	67.32	19.84	D	B
nifHabundance	P-	eCO2	41.58	13.61	D	B
nifHabundance	P0	aT	40.13	13.67	F	C
nifHabundance	P-	aT	28.82	13.44	E	C
nifHabundance	P0	eT	73.19	17.29	F	C
nifHabundance	P-	eT	50.48	11.07	E	C
unit:×106 copies/g soil
Fig. S5a	Comparison	P values		Fig. S5b	P values betwwen group	P values		Fig. S5c	Comparison	P value
	eT*eCO2 vs aT*aCO2	<0.001				0.093			eT*P- vs aT*P-	<0.001
	eT*eCO2 vs eT*aCO2	<0.001							eT*P- vs aT*P0	0.006
	eT*eCO2 vs aT*eCO2	0.092							eT*P- vs eT*P0	0.837
	eT*aCO2 vs aT*aCO2	<0.001							eT*P0 vs aT*P-	<0.001
	eT*aCO2 vs aT*eCO2	0.165							eT*P0 vs aT*P0	0.055
	aT*eCO2 vs aT*aCO2	0.118							aT*P0 vs aT*P-	0.077
Fig. S5d	P values betwwen group	P values		Fig. S5e	P values betwwen group	P values		Fig. S5f	P values betwwen group	P values
		0.091				0.483				0.16
